# Supplementary material for: Combining Materials Obtained by 3D-Printing and Electrospinning from Commercial Polylactide Filament to Produce Biocompatible Composites
Source: Polymers (Basel). 2021 Nov 3;13(21):3806. doi: 10.3390/polym13213806 (PMC8588263; doi:10.3390/polym13213806)
Supplement: Supplementary file 1 [file polymers-13-03806-s001.zip]

Archive with 1 entries (1 files):
- polymers-1439640-supplementary.pdf
